# Supplementary material for: Glial Contributions to Lafora Disease: A Systematic Review
Source: Biomedicines. 2022 Dec 1;10(12):3103. doi: 10.3390/biomedicines10123103 (PMC9776290; doi:10.3390/biomedicines10123103)
Supplement: Supplementary file 1 [file biomedicines-10-03103-s001.zip]

Archive with 1 entries (1 files):
- biomedicines-2039405-supplementary.pdf
